# Supplementary material for: Implementation Fidelity in Early Intervention for Eating Disorders—A Multisite Pilot Study
Source: Behav Sci (Basel). 2025 Nov 8;15(11):1521. doi: 10.3390/bs15111521 (PMC12649207; doi:10.3390/bs15111521)
Supplement: Supplementary file 1 [file behavsci-15-01521-s001.zip]

Archive with 3 entries (3 files):
- Document Supplement S2 - Fidelity items information.pdf
- Document Supplement S3 - Fidelity assessment interview prompts.pdf
- Table S1. FREED Fidelity tool scoring sheet.pdf
